# Supplementary material for: Selecting High-Performing and Stable Pea Genotypes in Multi-Environmental Trial (MET): Applying AMMI, GGE-Biplot, and BLUP Procedures
Source: Plants (Basel). 2023 Jun 16;12(12):2343. doi: 10.3390/plants12122343 (PMC10304126; doi:10.3390/plants12122343)
Supplement: Supplementary file 1 [file plants-12-02343-s001.zip]

Archive with 1 entries (1 files):
- plants-2406234-supplementary.xlsx
