# Supplementary material for: Selecting High-Performing and Stable Pea Genotypes in Multi-Environmental Trial (MET): Applying AMMI, GGE-Biplot, and BLUP Procedures
Source: Plants (Basel). 2023 Jun 16;12(12):2343. doi: 10.3390/plants12122343 (PMC10304126; doi:10.3390/plants12122343)
Supplement: Supplementary file 1 [file plants-12-02343-s001.zip › plants-2406234-supplementary.xlsx]

## Sheet: A
GEN	Name	Dataset3: Yellow1216	Dataset4: Yellow1720	Number of environemnts	Mean	Minimum	Maximum
G001	Banner	Yes	Yes	39	2.69	0.07	5.6
G002	Hampton	Yes	Yes	39	2.81	0.28	5.84
G003	Columbian L1	Yes	Yes	39	1.96	0.16	4.71
G004	PS14100012		Yes	15	3.08	0.05	6.05
G005	PS14100194		Yes	15	2.91	0.54	5.64
G006	PS1410B0065		Yes	19	2.99	0.84	5.37
G007	PS16100001			11	2.81	0.76	4.75
G008	PS16100017			11	3.03	1.07	4.74
G009	PS16100032			7	2.85	0.58	5.54
G010	PS16100037			7	3.08	1.04	5.56
G011	PS16100038			11	2.79	0.68	5.64
G012	PS16100073			7	2.76	1.01	5.54
G013	PS17100122			7	2.86	0.66	4.91
G014	PS17100131			7	3.03	1.04	5.1
G015	PS17100133			7	2.8	0.3	5
G016	PS17100182			3	1.73	1.08	3.02
G017	PS17100183			7	3.05	0.86	5.18
G018	PS17100184			7	3.07	1.05	5.63
G019	PS17100185			3	1.63	0.78	2.54
G020	PS17100194			7	3	0.72	5.21
G021	PS17100200			3	1.66	0.99	2.92
G022	PS17100201			3	1.8	1.01	3
G023	PS17100202			3	1.62	0.82	2.67
G024	PS17100257			3	1.67	0.93	2.55
G025	PS17100273			7	3.18	1.08	5.56
G026	PS1710NZ0025			7	2.14	0.54	3.96
G027	Aragorn	Yes		28	2.39	0.41	5.9
G028	Ariel	Yes		28	2.36	0.46	5.47
G029	PS03101445	Yes		32	2.77	0.28	5.66
G030	PS05100120			8	2.87	1.69	4.42
G031	PS05100735	Yes		32	2.85	0.3	6.35
G032	PS05100840	Yes		32	2.68	0.37	5.21
G033	PS06100760			5	3.14	1.47	4.25
G034	PS07100470			5	3.23	2.02	4.37
G035	PS07100471	Yes		28	2.69	0.29	6.06
G036	PS08100090			5	2.92	1.65	4.07
G037	PS08100133			20	2.66	0.31	5.44
G038	PS08100218			8	2.96	1.56	4.45
G039	PS08100582	Yes		32	2.69	0.41	5.5
G040	PS08100655			5	3.1	2.04	4.56
G041	PS08100888			5	3.03	1.96	4.36
G042	PS09100029			5	3.09	1.95	4.12
G043	PS09100034			8	3	2.01	4.61
G044	PS09100035			5	3.12	2.03	3.75
G045	PS09100052			16	2.41	0.34	4.57
G046	PS09100123			8	2.86	1.5	4.2
G047	PS10100037			8	3.05	1.77	4.45
G048	PS10100123			5	3.07	2.31	4.53
G049	PS10100144			12	2.77	0.84	4.27
G050	PS10100318			5	3.04	2.07	3.72
G051	PRO-081-7116			5	3.05	1.55	3.94
G052	Ginny	Yes		28	2.76	0.43	6.41
G053	Greenwood	Yes		28	2.71	0.5	5.95
G054	PS10100004			3	2.78	1.68	3.93
G055	PS10100041			3	2.46	1.45	3.63
G056	PS10100146			3	2.21	1.22	3.12
G057	PS10100148			3	2.05	1.19	2.92
G058	PS10100155			3	2.41	1.67	3.33
G059	PS10100158			23	2.59	0.54	5.2
G060	PS10100178			3	2.68	1.95	3.48
G061	PS10100187			3	2.52	2.05	3
G062	PS10100192			3	2.3	1.09	3.76
G063	PS10100205			3	2.66	1.87	3.45
G064	PS10100370			7	2.51	0.78	3.74
G065	PS10100379			3	2.66	2.07	3.33
G066	PS10100381			3	2.46	1.25	3.56
G067	PS10100401			3	2.47	1.81	2.96
G068	PS10100412			3	2.9	2.39	3.89
G069	PS10100575			3	2.27	1.09	3.33
G070	PRO 081-7161			11	2.28	0.54	3.9
G071	PS08100709			4	2.19	0.93	3.52
G072	PS10100184			12	1.98	0.12	4.19
G073	PS10100295			4	2.23	1.12	3.26
G074	PS10100325			4	1.81	0.3	2.7
G075	PS10100558			12	2.24	0.51	4.28
G076	PS10100131			8	2.52	1.38	4.81
G077	PS12100011			4	1.26	0.53	2.26
G078	PS12100035			12	2.29	0.15	5.72
G079	PS12100058			16	2.6	0.48	5.71
G080	PS12100095			8	2.4	0.58	4.89
G081	PS12100106			4	1.49	0.38	2.44
G082	PS12100121			8	2.2	0.42	4.34
G083	PS12100001			4	2.74	1.41	4.64
G084	PS12100057			8	2.58	1.31	5.11
G085	PS12100107		Yes	20	2.96	0.57	4.95
G086	PS13100010			4	3.07	2.02	5.04
G087	PS13100012			8	2.56	1.32	5.06
G088	PS12100005			4	2.07	0.82	3.49
G089	PS14100018			12	2.75	1	4.91
G090	PS14100039			4	1.86	0.95	2.8
G091	PS14100057			4	1.86	0.88	3.17
G092	PS14100063			4	1.71	1.27	2.95
G093	PS14100072			4	2.02	1.21	3.21
G094	PS14100121			4	1.9	0.72	3.25
G095	PS14100143			4	2.04	0.78	3.53
G096	PS14100152			8	2.66	0.76	4.56
G097	PS14100153			8	2.59	0.45	5.44
G098	PS14100181			4	1.95	0.81	3.78
G099	PS14100213			4	2.23	1.05	3.9
G100	PS14100218			8	2.43	0.8	4.48
G101	PS14100228			4	2.05	1.05	4
G102	PS1410B0064			4	2.12	0.9	3.18
G103	PS1410B0073		Yes	16	3.02	0.45	6.64
G104	PS1514B0002			8	2.69	0.61	5.36
G105	PS1514B0015			4	2.45	1.39	4.05
G106	PS1514B0017			4	1.91	0.82	3.11
G107	PS1514B0095			4	2.23	0.52	4.55
G108	PS1514B0164			4	2.18	1.27	3.66
G109	PS1410B0006			8	2.9	0.49	5.81
G110	PS1410B0021			4	3.03	0.43	5.24
G111	PS16100003		Yes	12	3.11	0.51	5.1
G112	PS16100005			8	2.93	0.47	5.72
G113	PS16100125			8	2.63	0.66	5.44
G114	PRO 121-7126			4	3.13	0.63	5.2
G115	PRO 131-7123			4	2.76	0.78	4.32
G116	PS16100018			4	3	1.54	4.62
G117	PS16100019			4	3	1.43	4.59
G118	PS16100034			8	3.71	1.53	5.48
G119	PS16100036			4	2.63	1.55	4.1
G120	PS16100053			4	2.58	1.2	4.21
G121	PS16100060			4	3.24	1.7	4.89
G122	PS16100119			4	3.12	1.7	5.2
G123	PS1710NZ0232			6	3.79	1.71	5.59
G124	PS16100076			4	3.76	2.66	4.77
G125	PS17100006			4	3.67	0.65	5.4
G126	PS17100079			4	3.85	1.43	5.37
G127	PS17100259			4	3.69	0.73	5.08
	Mean				2.62087	1.02315	4.46

## Sheet: B
GEN	Name	Dataset3: Yellow1216	Dataset4: Yellow1720	Number of environemnts	Mean	Minimum	Maximum
G123	PS1710NZ0232			6	3.79	1.71	5.59
G128	CaROusel	Yes	Yes	25	3.1	0.38	6.21
G129	Ds Admiral	Yes	Yes	25	2.68	0.32	5.13
G130	Delta	Yes	Yes	25	2.67	0.17	5.7
G131	Kite	Yes	Yes	25	3.12	0.67	5.74
G132	PS08100933			4	3.62	2.55	4.46
G133	PS08100940			4	3.67	2.16	4.99
G134	PS08101004	Yes	Yes	23	3.33	0.69	5.66
G135	Peregrine	Yes	Yes	25	3.06	0.62	5.16
G136	PS08101085			4	3.52	2.3	4.46
G137	PS08101108			4	3.61	2.39	5.51
G138	PS08101192			4	3.25	2.12	4.86
G139	PS09100081			4	3.88	2.29	5.67
G140	PS09100173			4	3.51	2.35	4.4
G141	PS09100175			4	3.51	2.68	4.48
G142	Universal	Yes	Yes	25	3.13	0.43	6.52
G143	PRO 793	Yes		14	3.1	0.55	6.92
G144	PRO 822			6	3.61	2.3	4.39
G145	PS08100950			10	2.84	0.45	5.01
G146	PS08101021			2	3.26	2.91	4.05
G147	PRO 103-7402			7	2.64	1.55	4.11
G148	PS10100207			11	2.43	0.48	5.65
G149	PS12100046			5	2.11	0.31	4.77
G150	PS12100047			12	2.53	0.33	5.38
G151	PS12100050			8	2.15	0.32	4.76
G152	PS12100065			8	2.05	0.35	4.67
G153	PS12100111			10	2.62	0.8	4.94
G154	PS1514B0400		Yes	11	3.56	0.18	5.64
G155	PS14100066			7	2.74	1.16	4.2
G156	PS14100067			3	2.57	1.13	4.56
G157	PS14100068		Yes	11	3.19	1.38	5.79
G158	PS14100069			3	2.03	1.12	3.81
G159	PS14100078			7	2.9	1.54	3.94
G160	PS14100156			3	1.89	1.03	3.04
G161	PS1410B0003		Yes	11	3.1	0.98	5.85
G162	PRO 093-7410			5	3.02	0.59	4.1
G163	PS14100079			6	3.85	2.66	4.91
G164	PS14100091			2	2.61	2.19	2.97
G165	PS14100160			2	2.38	2.05	2.86
G166	PS16100085			4	3.28	2.47	4.24
G167	PS16100086			4	3.05	2.38	3.75
G168	PS16100096			2	3.28	2.7	3.81
G169	PS16100102			4	3.39	2.43	4.09
G170	PS16100127			2	3.3	2.51	3.97
G171	PS16100094			6	3.13	0.84	6.35
G172	PS16100104			4	4.46	2.75	6.02
G173	PS16100110			2	2.45	0.18	3.85
G174	PS16100111			6	3.72	1.49	6.32
G175	PS16NZ0003			6	3.33	1.26	6.12
G176	PS16NZ0004			6	3.46	1.42	6.1
G177	PS16100107			4	3.43	1.22	6.18
G178	PS16BNZ0011			2	5.22	4.95	5.83
G179	PS16NZ0005			4	3.81	1.38	6.05
G180	PS17100008			4	3.77	1.3	6.53
G181	PS17100022			4	3.75	1.32	6.08
G182	PS17100046			4	3.49	0.97	5.98
G183	PS17100117			2	5.17	4.68	5.72
G184	PS17100137			4	3.61	1.3	5.87
G185	PS17100209			2	5	4.58	5.56
G186	PS17100236			4	3.71	1.38	5.78
G187	PS17100239			4	3.66	1.12	5.91
G188	PS17100240			4	3.84	1.27	6.01
G189	PS17100281			2	5.13	4.59	5.52
G190	PS16100106			2	2.03	1.16	2.93
G191	PS17100015			2	1.77	1.38	2.08
G192	PS17100119			2	1.71	1.01	2.23
G193	PS17100120			2	2.14	1.47	2.84
G194	PS17100238			2	1.93	1.31	2.78
G195	PS17100293			2	1.65	0.9	2.47
	Mean				3.16377	1.56391	4.89609

## Sheet: C
GEN	Name	Dataset3: Yellow1216	Dataset4: Yellow1720	Number of environemnts	Mean	Minimum	Maximum
G196	Specter	Yes		22	3.08	0.83	6.37
G197	Windham	Yes	Yes	25	2.91	0.09	6.95
G198	PS0017018W			7	2.93	0.28	4.44
G199	Chelan			16	3.09	0.64	5.37
G200	Lynx		Yes	19	2.64	0.35	6.18
G201	PS06300024W	Yes		13	2.32	0.16	4.77
G202	PS06300028W			7	2.07	0.25	3.82
G203	PS06300132W			7	2.31	0.23	4.39
G204	PS07300047W			11	2.82	0.67	5.51
G205	PS07300125W	Yes		10	2.7	0.27	6.75
G206	PS07300136W			7	1.43	0.06	3.12
G207	Lakota		Yes	11	2.83	0.58	6.53
G208	PS11300039W			3	1.63	0.42	3.11
G209	PS11300042W			3	1.41	0.15	3.04
G210	PS11300087W	Yes	Yes	21	3.36	0.43	7.21
G211	PS11300199W			3	1.8	0.37	3.53
G212	PS11300201W	Yes		10	2.46	0.3	5.06
G213	PS11300240W	Yes	Yes	21	3.27	0.47	7.44
G214	PS11300287W	Yes	Yes	21	2.87	0.18	6.21
G215	PS11300288W	Yes		13	2.81	0.31	5.61
G216	PS11300289W	Yes		13	3.3	0.16	6.56
G217	PS12300046W			7	2.8	0.5	5.15
G218	PS12300048W			7	2.83	0.54	5.78
G219	PS12300049W			10	3.22	0.3	6.05
G220	PS12300058W			10	3.06	0.6	5.71
G221	PS12300065W			7	2.8	0.8	5.87
G222	PS11300279W		Yes	18	3.4	0.09	6.99
G223	PS11300282W		Yes	18	3.49	0.36	6.56
G224	PS1430NZ005W			14	3.41	0.13	6.48
G225	PS1430NZ006W			9	2.77	0.27	5.76
G226	PS1430NZ007W			6	2.49	0.12	5.65
G227	PS1430NZ010W		Yes	17	3.69	0.01	7.94
G228	PS1430NZ011W		Yes	17	3.54	0.2	7.01
G229	PS12300032W			4	1.73	0.3	5.1
G230	PS13300064W			3	2.12	0.92	3.36
G231	PS1430NZ002W			8	3.43	1.27	5.32
G232	PS1430NZ003W		Yes	11	3.69	0.61	7.52
G233	PS1430NZ004W			6	3.6	2.08	5.6
G234	PS1430NZ008W			3	2.07	0.44	3.92
G235	PS17340542W			3	2.9	1.07	5.41
G236	PS17340612W		Yes	8	3.31	0.47	6.21
G237	PS1430NZ001W		Yes	8	3.29	1.04	6.43
G238	PS1634C0002W		Yes	8	2.93	0.27	6.49
G239	PS1634C0037W			3	2.57	0.82	5
G240	PS1634C0038W			3	2.78	1.24	5.51
G241	PS1634C0051W			3	3.41	2.32	5.05
G242	PS1634C0053W		Yes	8	3.13	0.36	6.29
G243	PS1634C0076W			5	4.3	1.24	6.18
G244	PS1634C0085W			3	3.49	1.97	4.91
G245	PS1634C0004W			5	3.85	1.07	6.41
G246	PS1634C0011W			6	3.81	0.73	7.24
G247	PS1634C0029W			3	4.92	1.94	6.84
G248	PS1634C0030W			6	3.68	0.95	6.83
G249	PS1634C0090W			6	3.4	0.2	7.45
G250	PS17300010W			6	3.48	0.77	6.35
G251	PS17300012W			6	3.54	0.97	6.86
G252	PS12300013W			4	3.03	1.11	4.8
G253	PS12300045W			4	3.01	0.92	4.46
G254	PS12300061W			4	3.17	0.68	5.81
G255	PS12300072W			4	3.26	0.75	5.87
G256	PS11300069W			4	2.8	0.19	6.68
G257	PS1430NZ009W			3	4.11	2.2	5.63
G258	PS0230F092			4	1.83	0.9	3.41
G259	PS0230F210			4	2.81	1.61	4.33
G260	PS03100848W			1	3.93	3.57	4.15
G261	PS03101160W			1	3.79	3.4	4.56
G262	PS05300234W			4	2.9	1.28	4.44
G263	PS06300008W			4	2.42	1.28	3.87
G264	PS07300045W			1	3.33	2.94	3.7
G265	PS07300150W			4	2.68	1.25	4.3
G266	PS07300169W			1	3.29	2.96	3.57
G267	PS09300104W			3	1.93	0.8	2.66
G268	PS12300010W			1	0.53	0.23	1.06
G269	PS12300026W			1	0.13	0.09	0.18
G270	PS12300059W			1	0.98	0.69	1.37
G271	PS1634C0007W			3	1.77	0.73	3.54
	Mean				2.87724	0.8125	5.28408

## Sheet: D
Source	Green1218				Green1820				Yellow1216				Yellow1720				Winter1417				Winter1921
	DF	SS	MS	Accumulated (%)	DF	SS	MS	Accumulated (%)	DF	SS	MS	Accumulated (%)	DF	SS	MS	Accumulated (%)	DF	SS	MS	Accumulated (%)	DF	SS	MS	Accumulated (%)
E	27	1147	42.48***		11	397.4	36.13***		13	397.1	30.54***		8	428.3	53.54***		9	628.1	69.79***		6	1064.3	177.38***
R(E)	56	34	0.61***		24	13.3	0.56***		28	9.1	0.32***		18	16	0.89***		20	33	1.65***		14	27.5	1.96***
G	11	57.4	5.22***		8	37.8	4.72***		7	20.4	2.92***		9	8.5	0.95***		9	14.4	1.60***		14	21.7	1.55***
GE	297	85.2	0.29***	27.6	88	26.2	0.30***		91	22.7	0.25***		72	23.7	0.33***		81	62.5	0.77***		84	60.3	0.72***
PC1	37	23.5	0.64***	49.7	18	8	0.45***	30.6	19	11.1	0.59***	49.2	16	8.9	0.55***	37.5	17	23.3	1.37***	37.3	19	25.9	1.36***	42.9
PC2	35	18.8	0.54***	64.5	16	6.3	0.39***	54.6	17	6.4	0.38***	77.3	14	5.6	0.40***	61	15	17.1	1.14***	64.6	17	15.1	0.89***	68
PC3	33	12.6	0.38***	74	14	4.6	0.33***	72.1	15	2.2	0.15	86.9	12	4.6	0.38***	80.4	13	11.4	0.87***	82.8	15	8.3	0.56*	81.8
PC4	31	8.1	0.26***	80.9	12	2.6	0.22*	82.2	13	1.3	0.1	92.4	10	2.4	0.24*	90.6	11	6	0.54*	92.4	13	6.9	0.53*	93.2
PC5	29	5.9	0.20**	86.6	10	1.8	0.18	89	11	0.9	0.08	96.3	8	1.5	0.19	96.9	9	3	0.33	97.2	11	3.2	0.3	98.6
PC6	27	4.9	0.18*	91	8	1.6	0.2	95.1	9	0.7	0.07	99.2	6	0.4	0.07	98.5	7	1.5	0.21	99.5	9	0.8	0.09	100
PC7	25	3.7	0.15	94.8	6	1	0.17	99	7	0.2	0.02	100	4	0.2	0.06	99.5	5	0.2	0.04	99.8	NA	NA	NA
PC8	23	3.3	0.14	97.4	4	0.3	0.06	100	NA	NA	NA		2	0.1	0.05	100	3	0.1	0.04	100	NA	NA	NA
PC9	21	2.1	0.1	99.2	NA	NA	NA		NA	NA	NA		NA	NA	NA		1	0	0	100	NA	NA	NA
PC10	19	1.5	0.08	100	NA	NA	NA		NA	NA	NA		NA	NA	NA		NA	NA	NA		NA	NA	NA
PC11	17	0.7	0.04		NA	NA	NA		NA	NA	NA		NA	NA	NA		NA	NA	NA		NA	NA	NA
Residuals	616	69.1	0.11		192	21.1	0.11		196	23.2	0.12		162	20.5	0.13		NA	NA	NA		NA	NA	NA
Total	1304	1478	1.13		411	522.1	1.27		426	495.1	1.16		341	520.7	1.53		380	846.1	2.23		398	1287.5	3.24
GE(noise)		33.3				9.7				10.8				9.1				20.5				22.9
GE(signal)		51.9				16.6				11.9				14.6				42				37.5
% E		88.9				86.1				90.2				93				89.1				92.8
% G		4.5				8.2				4.6				1.9				2				1.9
% GE		6.6				5.7				5.1				5.1				8.9				5.3
% GE(signal) of GE		60.9				63.2				52.4				61.5				67.2				62.1
% GE(signal) of G		90.4				43.9				58.1				170.5				291.2				172.6
